# Supplementary material for: A Meta-Analysis of the Association Between Live Yeast Supplementation and Lactation Performance in Dairy Cows Under Heat Stress
Source: Animals (Basel). 2026 Jan 29;16(3):428. doi: 10.3390/ani16030428 (PMC12897254; doi:10.3390/ani16030428)
Supplement: Supplementary file 1 [file animals-16-00428-s001.zip]

Archive with 1 entries (1 files):
- Supplementary, Jan 27.pdf
